# Supplementary material for: A taxonomic revision helps to clarify differences between the Atlantic invasive Ptilohyale littoralis and the Mediterranean endemic Parhyale plumicornis (Crustacea, Amphipoda)
Source: Zookeys. 2018 Apr 30;(754):47–62. doi: 10.3897/zookeys.754.22884 (PMC5938321; doi:10.3897/zookeys.754.22884)
Supplement: XML Treatment for Ptilohyale littoralis [file zookeys.754.22884-treatment1.xml]

<!DOCTYPE tp:taxon-treatment
  PUBLIC "-//TaxonX//DTD Taxonomic Treatment Publishing DTD v0 20100105//EN" "tax-treatment-NSO.dtd">
<tp:taxon-treatment xmlns:tp="http://www.plazi.org/taxpub"><tp:treatment-meta><kwd-group><label>Taxon classification</label><kwd><named-content xmlns:xlink="http://www.w3.org/1999/xlink" content-type="kingdom">Animalia</named-content></kwd><kwd><named-content xmlns:xlink="http://www.w3.org/1999/xlink" content-type="order">Amphipoda</named-content></kwd><kwd><named-content xmlns:xlink="http://www.w3.org/1999/xlink" content-type="family">Hyalidae</named-content></kwd></kwd-group><mixed-citation publication-type="journal"><person-group><name><surname>Brutto</surname><given-names>Sabrina Lo</given-names></name><name><surname>Iaciofano</surname><given-names>Davide</given-names></name></person-group><article-title>A taxonomic revision helps to clarify differences between the Atlantic invasive <italic><tp:taxon-name><tp:taxon-name-part taxon-name-part-type="genus" reg="Ptilohyale">Ptilohyale</tp:taxon-name-part> <tp:taxon-name-part taxon-name-part-type="species" reg="littoralis">littoralis</tp:taxon-name-part></tp:taxon-name></italic> and the Mediterranean endemic <italic><tp:taxon-name><tp:taxon-name-part taxon-name-part-type="genus" reg="Parhyale">Parhyale</tp:taxon-name-part> <tp:taxon-name-part taxon-name-part-type="species" reg="plumicornis">plumicornis</tp:taxon-name-part></tp:taxon-name></italic> (<tp:taxon-name><tp:taxon-name-part taxon-name-part-type="subphylum">Crustacea</tp:taxon-name-part></tp:taxon-name>, <tp:taxon-name><tp:taxon-name-part taxon-name-part-type="order">Amphipoda</tp:taxon-name-part></tp:taxon-name>)</article-title><source>Zookeys</source><day>30</day><month>4</month><year>2018</year><volume>2018</volume><issue>754</issue><fpage>47</fpage><lpage>62</lpage><pub-id pub-id-type="doi">10.3897/zookeys.754.22884</pub-id></mixed-citation></tp:treatment-meta><tp:nomenclature><tp:taxon-name>
                        <tp:taxon-name-part taxon-name-part-type="genus" reg="Ptilohyale">Ptilohyale</tp:taxon-name-part>
                        <tp:taxon-name-part taxon-name-part-type="species" reg="littoralis">littoralis</tp:taxon-name-part>
                      </tp:taxon-name><tp:taxon-authority>(Stimpson, 1853)</tp:taxon-authority><xref ref-type="fig" rid="F2">Figures 2</xref><xref ref-type="fig" rid="F3">, 3</xref><tp:nomenclature-citation-list><tp:nomenclature-citation><tp:taxon-name>
                            <tp:taxon-name-part taxon-name-part-type="genus" reg="Allorchestes">Allorchestes</tp:taxon-name-part> <tp:taxon-name-part taxon-name-part-type="species" reg="littoralis">littoralis</tp:taxon-name-part></tp:taxon-name><comment>Stimpson, 1853: 49, t 3, fig. 36; <xref ref-type="bibr" rid="B47">Smith 1873</xref>: 556; <xref ref-type="bibr" rid="B50">Stebbing 1906</xref>: 595; <xref ref-type="bibr" rid="B39">Miner 1950</xref>: 462, pl. 148.</comment></tp:nomenclature-citation><tp:nomenclature-citation><tp:taxon-name>
                            <tp:taxon-name-part taxon-name-part-type="genus" reg="Hyale">Hyale</tp:taxon-name-part> <tp:taxon-name-part taxon-name-part-type="species" reg="littoralis">littoralis</tp:taxon-name-part></tp:taxon-name><comment>(Stimpson, 1853) <xref ref-type="bibr" rid="B26">Holmes 1905</xref>: 472, pl. 3, fig. 2; <xref ref-type="bibr" rid="B7">Barnard and Karaman 1991</xref>: 369.</comment></tp:nomenclature-citation><tp:nomenclature-citation><tp:taxon-name>
                            <tp:taxon-name-part taxon-name-part-type="genus" reg="Hyale">Hyale</tp:taxon-name-part> <tp:taxon-name-part taxon-name-part-type="species" reg="prevosti">prevosti</tp:taxon-name-part></tp:taxon-name><comment>(part) Della Valle, 1893: 519.</comment></tp:nomenclature-citation><tp:nomenclature-citation><tp:taxon-name>
                            <tp:taxon-name-part taxon-name-part-type="genus" reg="Hyale">Hyale</tp:taxon-name-part> <tp:taxon-name-part taxon-name-part-type="species" reg="plumulosa">plumulosa</tp:taxon-name-part></tp:taxon-name><comment>(Stimpson, 1853) <xref ref-type="bibr" rid="B9">Bousfield 1973</xref>: 155, pl. XLIV.2; <xref ref-type="bibr" rid="B42">Pollock 1998</xref>: 241, fig. 15.120.</comment></tp:nomenclature-citation><tp:nomenclature-citation><tp:taxon-name>
                            <tp:taxon-name-part taxon-name-part-type="genus" reg="Plumulohyale">Plumulohyale</tp:taxon-name-part> <tp:taxon-name-part taxon-name-part-type="species" reg="plumulosa">plumulosa</tp:taxon-name-part></tp:taxon-name><comment>(Stimpson, 1853) <xref ref-type="bibr" rid="B10">Bousfield 2001</xref>: 104.</comment></tp:nomenclature-citation><tp:nomenclature-citation><tp:taxon-name>
                            <tp:taxon-name-part taxon-name-part-type="genus" reg="Ptilohyale">Ptilohyale</tp:taxon-name-part> <tp:taxon-name-part taxon-name-part-type="species" reg="littoralis">littoralis</tp:taxon-name-part></tp:taxon-name><comment>(Stimpson, 1853) <xref ref-type="bibr" rid="B11">Bousfield and Hendrycks 2002</xref>: 103; <xref ref-type="bibr" rid="B21">Faasse 2014</xref>: 1.</comment></tp:nomenclature-citation><tp:nomenclature-citation><tp:taxon-name>
                            <tp:taxon-name-part taxon-name-part-type="genus" reg="Parhyale">Parhyale</tp:taxon-name-part> <tp:taxon-name-part taxon-name-part-type="species" reg="explorator">explorator</tp:taxon-name-part></tp:taxon-name><comment>Arresti, 1989: 101–115.</comment></tp:nomenclature-citation><tp:nomenclature-citation><tp:taxon-name>
                            <tp:taxon-name-part taxon-name-part-type="genus" reg="Ptilohyale">Ptilohyale</tp:taxon-name-part> <tp:taxon-name-part taxon-name-part-type="species" reg="explorator">explorator</tp:taxon-name-part></tp:taxon-name><comment>(Arresti, 1989) <xref ref-type="bibr" rid="B11">Bousfield and Hendrycks 2002</xref>: 98–99.</comment></tp:nomenclature-citation></tp:nomenclature-citation-list></tp:nomenclature><tp:treatment-sec sec-type="material" id="SECID0E33AE"><title>Type.</title><p>Neotype deposited in Canadian Museum of Nature Collection; voucher number CMNC 2002-0071 (<xref ref-type="bibr" rid="B11">Bousfield and Hendrycks 2002</xref>).</p></tp:treatment-sec><tp:treatment-sec sec-type="type locality" id="SECID0EG4AE"><title>Type locality.</title><p>Grand Manan Island (Canada), northern eastern Atlantic coast.</p></tp:treatment-sec><tp:treatment-sec sec-type="material" id="SECID0EL4AE"><title>Material examined.</title><p>One hundred and twenty-six specimens were collected at the Bay of Arcachon France (<named-content xmlns:xlink="http://www.w3.org/1999/xlink" content-type="dwc:verbatimCoordinates" xlink:type="simple"><named-content content-type="geo-json" specific-use="{&#34;type&#34;:&#34;Point&#34;,&#34;coordinates&#34;:[-1.233333,43.566667]}" id="NCID0EU4AE" xlink:type="simple">43°34’N, 1°14’W</named-content></named-content>), 13October 2015; intertidally, 0 m, on the heavy substrate of the semi-closed beach (<abbrev xmlns:xlink="http://www.w3.org/1999/xlink" content-type="institution" xlink:title="Museum of Zoology of the University of Palermo" id="ABBRID0EZ4AE" xlink:type="simple">MZPA</abbrev>-AMPH-0024).</p><fig id="F2" position="float" orientation="portrait"><label>Figure 2.</label><caption><p>Male of <italic><tp:taxon-name><tp:taxon-name-part taxon-name-part-type="genus" reg="Ptilohyale">Ptilohyale</tp:taxon-name-part> <tp:taxon-name-part taxon-name-part-type="species" reg="littoralis">littoralis</tp:taxon-name-part></tp:taxon-name></italic>, sampled in October 2015, from Bay of Arcachon, France. Scale bar 1 mm.</p></caption><graphic xmlns:xlink="http://www.w3.org/1999/xlink" xlink:href="zookeys-754-047-g002.jpg" position="float" orientation="portrait" xlink:type="simple" id="oo_200265.jpg"/></fig><fig id="F3" position="float" orientation="portrait"><label>Figure 3.</label><caption><p>
                            <italic><tp:taxon-name><tp:taxon-name-part taxon-name-part-type="genus" reg="Ptilohyale">Ptilohyale</tp:taxon-name-part> <tp:taxon-name-part taxon-name-part-type="species" reg="littoralis">littoralis</tp:taxon-name-part></tp:taxon-name></italic>, antenna II male (mA2), gnathopod I male (mGn1), gnathopod I female (fGn1), peraeopods V (P5), VI (P6) and VII (P7), uropods I (U1), II (U2) and III (U3).</p></caption><graphic xmlns:xlink="http://www.w3.org/1999/xlink" xlink:href="zookeys-754-047-g003.jpg" position="float" orientation="portrait" xlink:type="simple" id="oo_200266.jpg"/></fig><!--PageBreak--></tp:treatment-sec><tp:treatment-sec sec-type="description" id="SECID0EP6AE"><title>Description.</title><p>
                        <bold><italic>Male.</italic></bold> 11.4 mm length specimen. Antenna II ventral margins of the 5<sup>th</sup> peduncular article and first 4–9 flagellar articles (other one or two articles with sparse plumose setae) densely covered with plumose setae (brush setae). Palp of maxilla I with median constriction. Coxal plate I sub-quadrate with distinctive cups; Gnathopod I, basis lacking distinct anterodistal lobe (hydrodynamic lobe). Gnathopod II, carpus lobe present in juvenile male and absent on adult male. Coxal plate V posterior lobe smaller than anterior lobe; Peraeopod V, basis rounded. Peraeopod VII slender, basis rounded. Uropod I, peduncle with one distomedial robust seta; rami subequal with 3–4 robust setae on outer ramous and 1–2 robust setae on inner ramus. Uropod II, rami sub-equal in length. Uropod III, outer ramus with 5–9 apical robust setae. Telson acute. <bold><italic>Female.</italic></bold> Description based on a 10.6 mm length specimen. Gnathopod I, basis with anterodistal lobe.</p></tp:treatment-sec><tp:treatment-sec sec-type="distribution" id="SECID0EAAAG"><title>Distribution.</title><p>Northern, western, and eastern Atlantic coasts; north eastern Pacific coast.</p><!--PageBreak--></tp:treatment-sec><tp:treatment-sec sec-type="remarks" id="SECID0EGAAG"><title>Remarks.</title><p>The genus <italic><tp:taxon-name><tp:taxon-name-part taxon-name-part-type="genus" reg="Ptilohyale">Ptilohyale</tp:taxon-name-part></tp:taxon-name></italic> includes 12 species: <italic><tp:taxon-name><tp:taxon-name-part taxon-name-part-type="genus" reg="Ptilohyale">P.</tp:taxon-name-part> <tp:taxon-name-part taxon-name-part-type="species" reg="barbicornis">barbicornis</tp:taxon-name-part></tp:taxon-name></italic> (Hiwatari &amp; Kajihara, 1981); <italic><tp:taxon-name><tp:taxon-name-part taxon-name-part-type="genus" reg="Ptilohyale">P.</tp:taxon-name-part> <tp:taxon-name-part taxon-name-part-type="species" reg="barnardi">barnardi</tp:taxon-name-part></tp:taxon-name></italic> (Chevreux, 1925); <italic><tp:taxon-name><tp:taxon-name-part taxon-name-part-type="genus" reg="Ptilohyale">P.</tp:taxon-name-part> <tp:taxon-name-part taxon-name-part-type="species" reg="bisaeta">bisaeta</tp:taxon-name-part></tp:taxon-name></italic> (Kim &amp; Kim, 1991); <italic><tp:taxon-name><tp:taxon-name-part taxon-name-part-type="genus" reg="Ptilohyale">P.</tp:taxon-name-part> <tp:taxon-name-part taxon-name-part-type="species" reg="brevicrus">brevicrus</tp:taxon-name-part></tp:taxon-name></italic> <xref ref-type="bibr" rid="B20">Eun et al., 2014</xref>; <italic><tp:taxon-name><tp:taxon-name-part taxon-name-part-type="genus" reg="Ptilohyale">P.</tp:taxon-name-part> <tp:taxon-name-part taxon-name-part-type="species" reg="crassicornis">crassicornis</tp:taxon-name-part></tp:taxon-name></italic> (Haswell, 1879); <italic><tp:taxon-name><tp:taxon-name-part taxon-name-part-type="genus" reg="Ptilohyale">P.</tp:taxon-name-part> <tp:taxon-name-part taxon-name-part-type="species" reg="eburnea">eburnea</tp:taxon-name-part></tp:taxon-name></italic> (Krapp-Schickel, 1974); <italic><tp:taxon-name><tp:taxon-name-part taxon-name-part-type="genus" reg="Ptilohyale">P.</tp:taxon-name-part> <tp:taxon-name-part taxon-name-part-type="species" reg="explorator">explorator</tp:taxon-name-part></tp:taxon-name></italic> (Arresti, 1989); <italic><tp:taxon-name><tp:taxon-name-part taxon-name-part-type="genus" reg="Ptilohyale">P.</tp:taxon-name-part> <tp:taxon-name-part taxon-name-part-type="species" reg="iole">iole</tp:taxon-name-part></tp:taxon-name></italic> (Barnard, 1970); <italic><tp:taxon-name><tp:taxon-name-part taxon-name-part-type="genus" reg="Ptilohyale">P.</tp:taxon-name-part> <tp:taxon-name-part taxon-name-part-type="species" reg="littoralis">littoralis</tp:taxon-name-part></tp:taxon-name></italic> (Stimpson, 1853); <italic><tp:taxon-name><tp:taxon-name-part taxon-name-part-type="genus" reg="Ptilohyale">P.</tp:taxon-name-part> <tp:taxon-name-part taxon-name-part-type="species" reg="plumulosus">plumulosus</tp:taxon-name-part></tp:taxon-name></italic> (Stimpson, 1857); <italic><tp:taxon-name><tp:taxon-name-part taxon-name-part-type="genus" reg="Ptilohyale">P.</tp:taxon-name-part> <tp:taxon-name-part taxon-name-part-type="species" reg="ptilocerus">ptilocerus</tp:taxon-name-part></tp:taxon-name></italic> (Derzhavin, 1937); <italic><tp:taxon-name><tp:taxon-name-part taxon-name-part-type="genus" reg="Ptilohyale">P.</tp:taxon-name-part> <tp:taxon-name-part taxon-name-part-type="species" reg="tristanensis">tristanensis</tp:taxon-name-part></tp:taxon-name></italic> (Macnae, 1953) (<xref ref-type="bibr" rid="B11">Bousfield and Hendrycks 2002</xref>, <xref ref-type="bibr" rid="B20">Eun et al. 2014</xref>, <xref ref-type="bibr" rid="B33">Lowry 2010</xref>). Of these, the descriptions of three of the species showed characters not ascribable to <italic><tp:taxon-name><tp:taxon-name-part taxon-name-part-type="genus" reg="Ptilohyale">Ptilohyale</tp:taxon-name-part></tp:taxon-name></italic> <italic>sensu</italic> Bousfield &amp; Hendrycks (2002). <italic><tp:taxon-name><tp:taxon-name-part taxon-name-part-type="genus" reg="Ptilohyale">Ptilohyale</tp:taxon-name-part> <tp:taxon-name-part taxon-name-part-type="species" reg="barnardi">barnardi</tp:taxon-name-part></tp:taxon-name></italic> (formerly <italic><tp:taxon-name><tp:taxon-name-part taxon-name-part-type="genus" reg="Hyale">Hyale</tp:taxon-name-part> <tp:taxon-name-part taxon-name-part-type="species" reg="barnardi">barnardi</tp:taxon-name-part></tp:taxon-name></italic>) has brush-setae in antenna II that start at the 4<sup>th</sup> peduncular article (see <xref ref-type="bibr" rid="B13">Chevreux 1925</xref>, Fig. <xref ref-type="fig" rid="F4">4A</xref>); <italic><tp:taxon-name><tp:taxon-name-part taxon-name-part-type="genus" reg="Ptilohyale">P.</tp:taxon-name-part> <tp:taxon-name-part taxon-name-part-type="species" reg="tristanensis">tristanensis</tp:taxon-name-part></tp:taxon-name></italic> (formerly <italic><tp:taxon-name><tp:taxon-name-part taxon-name-part-type="genus" reg="Allorchestes">Allorchestes</tp:taxon-name-part> <tp:taxon-name-part taxon-name-part-type="species" reg="tristanensis">tristanensis</tp:taxon-name-part></tp:taxon-name></italic>) (see <xref ref-type="bibr" rid="B38">Macnae 1953</xref>, Fig. <xref ref-type="fig" rid="F4">4B</xref>) and <italic><tp:taxon-name><tp:taxon-name-part taxon-name-part-type="genus" reg="Ptilohyale">P.</tp:taxon-name-part> <tp:taxon-name-part taxon-name-part-type="species" reg="eburnea">eburnea</tp:taxon-name-part></tp:taxon-name></italic> (see <xref ref-type="bibr" rid="B32">Krapp-Schickel 1974</xref>, Fig. <xref ref-type="fig" rid="F4">4C</xref>), do not have brush-setae in antenna II. The absence of some diagnostic character states makes us consider <italic><tp:taxon-name><tp:taxon-name-part taxon-name-part-type="genus" reg="Ptilohyale">Ptilohyale</tp:taxon-name-part> <tp:taxon-name-part taxon-name-part-type="species" reg="barnardi">barnardi</tp:taxon-name-part></tp:taxon-name></italic>, <italic><tp:taxon-name><tp:taxon-name-part taxon-name-part-type="genus" reg="Ptilohyale">P.</tp:taxon-name-part> <tp:taxon-name-part taxon-name-part-type="species" reg="tristanensis">tristanensis</tp:taxon-name-part></tp:taxon-name></italic>, and <italic><tp:taxon-name><tp:taxon-name-part taxon-name-part-type="genus" reg="Ptilohyale">P.</tp:taxon-name-part> <tp:taxon-name-part taxon-name-part-type="species" reg="eburnea">eburnea</tp:taxon-name-part></tp:taxon-name></italic> as <italic>nomina dubia</italic>, and we encourage further investigations.</p><fig id="F4" position="float" orientation="portrait"><label>Figure 4.</label><caption><p>Illustrations from the literature of: <bold>A</bold> <italic><tp:taxon-name><tp:taxon-name-part taxon-name-part-type="genus" reg="Ptilohyale">Ptilohyale</tp:taxon-name-part> <tp:taxon-name-part taxon-name-part-type="species" reg="barnardi">barnardi</tp:taxon-name-part></tp:taxon-name></italic> (Chevreux, 1925) <bold>B</bold> <italic><tp:taxon-name><tp:taxon-name-part taxon-name-part-type="genus" reg="Ptilohyale">Ptilohyale</tp:taxon-name-part> <tp:taxon-name-part taxon-name-part-type="species" reg="tristanensis">tristanensis</tp:taxon-name-part></tp:taxon-name></italic> (Macnae, 1953) <bold>C</bold> <italic><tp:taxon-name><tp:taxon-name-part taxon-name-part-type="genus" reg="Ptilohyale">Ptilohyale</tp:taxon-name-part> <tp:taxon-name-part taxon-name-part-type="species" reg="eburnea">eburnea</tp:taxon-name-part></tp:taxon-name></italic> (Krapp-Schickel, 1974).</p></caption><graphic xmlns:xlink="http://www.w3.org/1999/xlink" xlink:href="zookeys-754-047-g004.jpg" position="float" orientation="portrait" xlink:type="simple" id="oo_200267.jpg"/></fig><!--PageBreak--></tp:treatment-sec><ref-list><ref id="B47"><mixed-citation xmlns:xlink="http://www.w3.org/1999/xlink" xlink:type="simple">
          <person-group><name name-style="western"><surname>Smith</surname><given-names>SI</given-names></name></person-group> (<year>1873</year>) <article-title><tp:taxon-name><tp:taxon-name-part taxon-name-part-type="subphylum">Crustacea</tp:taxon-name-part></tp:taxon-name> ex <tp:taxon-name><tp:taxon-name-part taxon-name-part-type="order">Isopoda</tp:taxon-name-part></tp:taxon-name>.</article-title> In: <person-group><name name-style="western"><surname>Verrill</surname><given-names>AE</given-names></name></person-group> (<role>Ed.</role>) <issue-title>Report upon the invertebrate animals of Vineyard Sound.</issue-title> <source>Report of the United States Commissioner of Fisheries</source> <volume>1</volume>: <fpage>295</fpage>–<lpage>778</lpage>.</mixed-citation></ref><ref id="B50"><mixed-citation xmlns:xlink="http://www.w3.org/1999/xlink" xlink:type="simple">
          <person-group><name name-style="western"><surname>Stebbing</surname><given-names>TRR</given-names></name></person-group> (<year>1906</year>) <tp:taxon-name><tp:taxon-name-part taxon-name-part-type="order">Amphipoda</tp:taxon-name-part></tp:taxon-name>. I. <tp:taxon-name><tp:taxon-name-part taxon-name-part-type="suborder">Gammaridea</tp:taxon-name-part></tp:taxon-name>. Das Tierreich 21: XXXIX–806.</mixed-citation></ref><ref id="B39"><mixed-citation xmlns:xlink="http://www.w3.org/1999/xlink" xlink:type="simple">
          <person-group><name name-style="western"><surname>Miner</surname><given-names>RW</given-names></name></person-group> (<year>1950</year>) <source>Field book of seashore life.</source> <publisher-name>Putnam &amp; Sons</publisher-name>, <publisher-loc>New York</publisher-loc>, <size units="page">890 pp</size>. [251 pls]</mixed-citation></ref><ref id="B26"><mixed-citation xmlns:xlink="http://www.w3.org/1999/xlink" xlink:type="simple">
          <person-group><name name-style="western"><surname>Holmes</surname><given-names>SJ</given-names></name></person-group> (<year>1905</year>) <article-title>The amphipods of southern New England. Bulletin of the United State.</article-title> <source>Fish Commission</source> <volume>24</volume>: <fpage>459</fpage>–<lpage>529</lpage>.</mixed-citation></ref><ref id="B7"><mixed-citation xmlns:xlink="http://www.w3.org/1999/xlink" xlink:type="simple">
          <person-group><name name-style="western"><surname>Barnard</surname><given-names>JL</given-names></name><name name-style="western"><surname>Karaman</surname><given-names>GS</given-names></name></person-group> (<year>1991</year>) <article-title>The families and genera of marine gammaridean <tp:taxon-name><tp:taxon-name-part taxon-name-part-type="order">Amphipoda</tp:taxon-name-part></tp:taxon-name> (except marine gammaroids). Part 2.</article-title> <source>Records of the Australian Museum</source> <volume>13</volume>: <fpage>1</fpage>–<lpage>866</lpage>. <ext-link xlink:type="simple" ext-link-type="doi" xlink:href="10.3853/j.0812-7387.13.1991.91">https://doi.org/10.3853/j.0812-7387.13.1991.91</ext-link></mixed-citation></ref><ref id="B9"><mixed-citation xmlns:xlink="http://www.w3.org/1999/xlink" xlink:type="simple">
          <person-group><name name-style="western"><surname>Bousfield</surname><given-names>EL</given-names></name></person-group> (<year>1973</year>) <source>Shallow-water Gammaridean Amphipods of New England.</source> <publisher-name>Comstock publishing associates</publisher-name>, <publisher-loc>Cornell University Press, Ithaca and London</publisher-loc>, <size units="page">312 pp</size>.</mixed-citation></ref><ref id="B42"><mixed-citation xmlns:xlink="http://www.w3.org/1999/xlink" xlink:type="simple">
          <person-group><name name-style="western"><surname>Pollock</surname><given-names>LW</given-names></name></person-group> (<year>1998</year>) <source>A practical guide to the marine animals of northeastern North America.</source> <publisher-name>Rutgers University Press</publisher-name>, <publisher-loc>New Brunswick, New Jersey</publisher-loc>, <size units="page">371 pp</size>.</mixed-citation></ref><ref id="B10"><mixed-citation xmlns:xlink="http://www.w3.org/1999/xlink" xlink:type="simple">
          <person-group><name name-style="western"><surname>Bousfield</surname><given-names>EL</given-names></name></person-group> (<year>2001</year>) <article-title>Phyletic classification as applied to amphipod crustaceans of North America.</article-title> <source>Amphipacifica</source> <volume>3</volume>: <fpage>49</fpage>–<lpage>119</lpage>.</mixed-citation></ref><ref id="B11"><mixed-citation xmlns:xlink="http://www.w3.org/1999/xlink" xlink:type="simple">
          <person-group><name name-style="western"><surname>Bousfield</surname><given-names>EL</given-names></name><name name-style="western"><surname>Hendrycks</surname><given-names>EA</given-names></name></person-group> (<year>2002</year>) <article-title>The Talitroidean amphipod family <tp:taxon-name><tp:taxon-name-part taxon-name-part-type="family">Hyalidae</tp:taxon-name-part></tp:taxon-name> revised, with emphasis on the North Pacific fauna: Systematics and distributional ecology.</article-title> <source>Amphipacifica</source> <volume>3</volume>: <fpage>17</fpage>–<lpage>134</lpage>.</mixed-citation></ref><ref id="B21"><mixed-citation xmlns:xlink="http://www.w3.org/1999/xlink" xlink:type="simple">
          <person-group><name name-style="western"><surname>Faasse</surname><given-names>MA</given-names></name></person-group> (<year>2014</year>) Introduction of <italic><tp:taxon-name><tp:taxon-name-part taxon-name-part-type="genus">Ptilohyale</tp:taxon-name-part> <tp:taxon-name-part taxon-name-part-type="species">littoralis</tp:taxon-name-part></tp:taxon-name></italic> to The Netherlands. Marine Biodiversity Records 7: e28. <ext-link xlink:type="simple" ext-link-type="doi" xlink:href="10.1017/S1755267214000293">https://doi.org/10.1017/S1755267214000293</ext-link></mixed-citation></ref><ref id="B20"><mixed-citation xmlns:xlink="http://www.w3.org/1999/xlink" xlink:type="simple">
          <person-group><name name-style="western"><surname>Eun</surname><given-names>Y</given-names></name><name name-style="western"><surname>Kim</surname><given-names>YH</given-names></name><name name-style="western"><surname>Hendrycks</surname><given-names>EA</given-names></name><name name-style="western"><surname>Lee</surname><given-names>KS</given-names></name></person-group> (<year>2014</year>) <article-title>The family <tp:taxon-name><tp:taxon-name-part taxon-name-part-type="family">Hyalidae</tp:taxon-name-part></tp:taxon-name> (<tp:taxon-name><tp:taxon-name-part taxon-name-part-type="subphylum">Crustacea</tp:taxon-name-part></tp:taxon-name>: <tp:taxon-name><tp:taxon-name-part taxon-name-part-type="order">Amphipoda</tp:taxon-name-part></tp:taxon-name>: <tp:taxon-name><tp:taxon-name-part taxon-name-part-type="superfamily">Talitroidea</tp:taxon-name-part></tp:taxon-name>) from Korean waters. 1. Genus <italic><tp:taxon-name><tp:taxon-name-part taxon-name-part-type="genus">Ptilohyale</tp:taxon-name-part></tp:taxon-name></italic> Bousfield &amp; Hendrycks, 2002.</article-title> <source>Zootaxa</source> <volume>3802</volume>: <fpage>583</fpage>–<lpage>595</lpage>. <ext-link xlink:type="simple" ext-link-type="doi" xlink:href="10.11646/zootaxa.3802.4.8">https://doi.org/10.11646/zootaxa.3802.4.8</ext-link></mixed-citation></ref><ref id="B33"><mixed-citation xmlns:xlink="http://www.w3.org/1999/xlink" xlink:type="simple">
          <person-group><name name-style="western"><surname>Lowry</surname><given-names>J</given-names></name></person-group> (<year>2010</year>) <italic><tp:taxon-name><tp:taxon-name-part taxon-name-part-type="genus">Ptilohyale</tp:taxon-name-part></tp:taxon-name></italic> Bousfield &amp; Hendrycks, 2002. In: Horton T, Lowry J, De Broyer C, Bellan-Santini D, Coleman CO, Zeidler W (Eds) World <tp:taxon-name><tp:taxon-name-part taxon-name-part-type="order">Amphipoda</tp:taxon-name-part></tp:taxon-name> Database. <ext-link xlink:type="simple" ext-link-type="uri" xlink:href="http://www.marinespecies.org/amphipoda/">http://www.marinespecies.org/amphipoda/</ext-link> [accessed on 12 Jan 2017]</mixed-citation></ref><ref id="B13"><mixed-citation xmlns:xlink="http://www.w3.org/1999/xlink" xlink:type="simple">
          <person-group><name name-style="western"><surname>Chevreux</surname><given-names>E</given-names></name></person-group> (<year>1925</year>) <article-title>Amphipodes I. Gammariens (suite). Voyage de la goéllette <italic>Melita</italic> aux Canaries et au Senegal 1889–1890.</article-title> <source>Bulletin de la Société zoologique de France</source> <volume>50</volume>: <fpage>365</fpage>–<lpage>398</lpage>.</mixed-citation></ref><ref id="B38"><mixed-citation xmlns:xlink="http://www.w3.org/1999/xlink" xlink:type="simple">
          <person-group><name name-style="western"><surname>Macnae</surname><given-names>W</given-names></name></person-group> (<year>1953</year>) <article-title>On a small collection of amphipods from Tristan da Cunha.</article-title> <source>Proceedings of the Zoological Society of London</source> <volume>122</volume>: <fpage>1025</fpage>–<lpage>1033</lpage>. <ext-link xlink:type="simple" ext-link-type="doi" xlink:href="10.1111/j.1096-3642.1953.tb00361.x">https://doi.org/10.1111/j.1096-3642.1953.tb00361.x</ext-link></mixed-citation></ref><ref id="B32"><mixed-citation xmlns:xlink="http://www.w3.org/1999/xlink" xlink:type="simple">
          <person-group><name name-style="western"><surname>Krapp-Schickel</surname><given-names>G</given-names></name></person-group> (<year>1974</year>) <article-title>Camill HELLERS Sammlung adriatischer Amphipoden – 1866 und heute.</article-title> <source>Annalen des Naturhistorischen Museums in Wien</source> <volume>78</volume>: <fpage>319</fpage>–<lpage>379</lpage>.</mixed-citation></ref></ref-list></tp:taxon-treatment>
